# Supplementary material for: Evaluation of Two Outlier-Detection-Based Methods for Detecting Tissue-Selective Genes from Microarray Data
Source: Gene Regul Syst Bio. 2007 May 1;1:9–15. (PMC2759137)
Supplement: Additional file 2 (r_code.txt) – R function of AIC-based method. — The R function for the AIC-based method is provided. An example analysis using the hypothetical vector is also provided. [file r_code.txt]

KadotaAIC <- function(x){ 
  N <- length(x)
  x.sort <- sort(x)
  x.order <- order(x)
  maice_U <- 0
  maice_i <- 0
  maice_j <- 0
  flag <- c(rep(0, length=N))
  for(i in 1:N){
    for(j in 1:(N-i)){
      if((i+j-2)<=N*0.80){
        n <- (N+1-j) - i + 1
        s <- N - n
        set_sd <- sd(x.sort[i:(N+1-j)])*sqrt((n-1)/n)
        U <- n*log(set_sd) + sqrt(2)*s*(0.5*log(2*pi) + (0.5+n)*log(n)-n)/n
        if(maice_U > U){
          maice_U <- U
          maice_i <- i
          maice_j <- j
        }
        tmp <- paste(i, N+1-j, n, s, set_sd, U, sep=", ")
        print (tmp)
      }
    }
  }
  if(maice_i > 1){ flag[x.order[1:(maice_i-1)]] <- -1 }
  if(maice_j > 1){ flag[x.order[(N+1-maice_j+1):N]] <- 1 }
  return(flag)
}

data <- c(12, 51, 52, 54, 57, 59, 60, 63, 85, 88) # Hypothetical vector used as an example
data.z <- (data - mean(data))/sd(data)            # Z-scaling
KadotaAIC(data.z)                                 # execute the AIC-based method

#data <- c(2.02, 2.22, 3.04, 3.23, 3.59, 3.73, 3.94, 4.05, 4.11, 4.13) # Hypothetical vector used as an example
#data.z <- (data - mean(data))/sd(data)            # Z-scaling
#KadotaAIC(data.z)                                 # execute the AIC-based method

data.m <- (data - median(data))/mad(data, constant=1) 
